# Supplementary material for: Six New Phenolic Glycosides from the Seeds of Moringa oleifera Lam. and Their α-Glucosidase Inhibitory Activity
Source: Molecules. 2023 Sep 4;28(17):6426. doi: 10.3390/molecules28176426 (PMC10489651; doi:10.3390/molecules28176426)
Supplement: Supplementary file 1 [file molecules-28-06426-s001.zip]

Archive with 1 entries (1 files):
- molecules-2534344-supplementary.pdf
